# Supplementary material for: Allosteric regulation and crystallographic fragment screening of SARS-CoV-2 NSP15 endoribonuclease
Source: Nucleic Acids Res. 2023 Apr 28;51(10):5255–70. doi: 10.1093/nar/gkad314 (PMC10250223; doi:10.1093/nar/gkad314)
Supplement: gkad314_Supplemental_Files [file gkad314_supplemental_files.zip]

Archive with 6 entries (6 files):
- SMI-rev.docx
- Supplementary data analysis table.xlsx
- Supplementary datasets.zip
- Supplementary movie 1.mp4
- Supplementary movie 2.mp4
- Supplementary movie legends.docx
