# Supplementary material for: Allosteric regulation and crystallographic fragment screening of SARS-CoV-2 NSP15 endoribonuclease
Source: Nucleic Acids Res. 2023 Apr 28;51(10):5255–70. doi: 10.1093/nar/gkad314 (PMC10250223; doi:10.1093/nar/gkad314)
Supplement: gkad314_Supplemental_Files [file gkad314_supplemental_files.zip › Supplementary data analysis table.xlsx]

## Sheet: Planilha1
Entry ID	Structure Title	Resolution (Å)	Number of Non-Hydrogen Atoms per Deposited Model	Location	R Observed	R Work	R Free	Average B Factor	a	b	c	SG	Number of ligands identified	Chain	Ligand MW	Ligand SMILES
5SAE	Z3219959731	2.12	6285	cluster 4	0.1932	0.1916	0.223	56.32	150.168	150.168	111.688	P 63	2	A, B	96.087	C1=CC(=O)NN=C1
5SAF	EN300-321461	2.11	6261		0.1937	0.1922	0.2219	50.1	150.1	150.1	111.88	P 63	2	A, B	121.14	c1c2c(ncn1)NCC2
5S6X	Z2889976755	2.32	6378	cluster 4	0.1856	0.1837	0.2218	62.01	150.478	150.478	111.25	P 63	2	A, B	125.172	Cc1c([nH]c(n1)C)CN
5SAG	EN300-1605072	1.881	6291		0.2054	0.2041	0.23	47.92	150.31	150.31	111.84	P 63	1	B	125.172	c1cnc([nH]1)CCCN
5SA4	Z239136710	2.046	6156		0.2051	0.204	0.2252	50.55	150.155	150.155	111.134	P 63	1	B	139.155	Cc1cc(n[nH]1)NC(=O)C
5S6Y	Z56900771	2.32	6392		0.2115	0.2093	0.2537	56.04	149.96	149.96	111.75	P 63	2	A, B	140.14	c1cc(oc1)CNC(=O)N
5S70	EN300-181428	2.327	6444		0.1844	0.182	0.2276	47.22	149.9	149.9	112.357	P 63	1	B	151.209	Cc1[nH]c2c(n1)CC(CC2)N
5S6Z	PB2255187532	2.28	6547	cluster 4	0.1925	0.1909	0.2223	42.72	150.19	150.19	113.11	P 63	2	A, B	157.237	CN(C)Cc1csc(n1)N
5SAB	Z31504642	2.486	6202		0.1879	0.1856	0.2307	64.33	150.16	150.16	112.275	P 63	1	B	165.189	COCC(=O)Nc1ccccc1
5SAH	EN300-100112	2.16	5540		0.2455	0.245	0.2557	42.45	149.945	149.945	112.009	P 63	2	A, B	165.192	CN1C(=O)C=C2CNCCC2=N1
7N7W	CSC000178569	2.42	6060	cluster 3	0.1955	0.1938	0.2281	32.1919	150.104	150.104	113.206	P 63	1	B	168.168	CNC(=O)Nc1ccccc1F
5SA9	Z2697514548	1.92	6186	cluster 3	0.2003	0.1991	0.2231	47.57	150.147	150.147	112.402	P 63	1	B	175.187	Cn1c2ccccc2c(n1)C(=O)N
5SAD	Z425449682	1.961	6233		0.1983	0.197	0.2227	50.52	150.214	150.214	111.567	P 63	1	B	175.207	c1ccc(cc1)c2cc(on2)C[NH3+]
5S72	BBL029427	2.512	6426		0.2144	0.211	0.2767	50.64	149.922	149.922	113.495	P 63	1	A	179.219	c1ccc(cc1)NC(=O)NCCN
5SA5	Z1530301542	2.09	6513		0.1806	0.1786	0.2191	56.4	150.15	150.15	111.851	P 63	1	B	179.242	CCc1csc(n1)c2cnc[nH]2
5SAC	Z59181945	2.029	6410		0.1884	0.1869	0.2172	49.87	149.966	149.966	111.79	P 63	1	B	188.183	c1ccc2c(c1)ccc(n2)C(=O)NO
5SAI	Z1424343998	2.022	6247	cluster 3	0.1965	0.1952	0.222	47.29	149.947	149.947	112.86	P 63	1	B	210.296	CC(C)Sc1ccccc1NC(=O)N
7N7Y	Z18197050	2.09	5991		0.2175	0.217	0.2408	46.0709	150.302	150.302	112.623	P 63	2	A, B	215.226	COC(=O)c1ccc(cc1)S(=O)(=O)N
5SA6	Z2856434783	2.517	5873	cluster 2	0.1982	0.1969	0.2224	74.33	150.629	150.629	110.583	P 63	2	A, B	215.266	c1ccc(cc1)CNCc2ccc(cc2)F
7N83	Z2443429438	1.91	6393		0.2095	0.2084	0.2317	46.39	150.078	150.078	111.149	P 63	6	A, B	226.295	c1ccc(cc1)S(=O)(=O)N2CCC(C2)N
5SA8	Z68299550	2.298	6192		0.1925	0.1909	0.2224	56.88	150.16	150.16	111.857	P 63	2	A, B	227.687	CC(C)(CO)NC(=O)c1cccc(c1)Cl
5SA7	Z1673618163	2.222	6090	cluster 2	0.2005	0.1992	0.2246	57.42	150.201	150.201	111.033	P 63	1	A	230.284	CN(CCO)S(=O)(=O)c1ccc(cc1)N
5SAA	Z319891284	2.239	6315		0.1937	0.192	0.2265	57.49	150.176	150.176	111.141	P 63	2	A, B	230.284	Cc1cc(no1)C2CCCN2S(=O)(=O)C
7N7R	Z2472938267	2.01	6076	cluster 3	0.2181	0.217	0.2397	40.6432	150.014	150.014	111.042	P 63	1	B	247.293	c1ccc(cc1)NC(=O)NCCN2CCCC2=O
5S71	FUZS-5	1.941	6550	cluster 4	0.1855	0.184	0.2147	46.56	150.099	150.099	112.256	P 63	2	A, B	258.294	CC1=CN(C(=O)NC1=O)C2CC(C(O2)CS)O
7N7U	LIZA-7	2.06	6079	cluster 4	0.2232	0.2216	0.2543	40.8109	150.053	150.053	110.515	P 63	2	A, B	268.249	CC1=CN(C(=O)NC1=O)C2CC(C(O2)CN=[N]=N)O
5SBF	Ground state model	1.64	6506		0.1887	0.1875	0.2111	32.016	149.997	149.997	111.405	P 63
																183.849
